# Supplementary material for: Mapping Ligand Interactions of Bromodomains BRD4 and ATAD2 with FragLites and PepLites—Halogenated Probes of Druglike and Peptide-like Molecular Interactions
Source: J Med Chem. 2022 Nov 11;65(22):15416–32. doi: 10.1021/acs.jmedchem.2c01357 (PMC9706561; doi:10.1021/acs.jmedchem.2c01357)
Supplement: Supplementary file 1 — jm2c01357_si_001.csv [file jm2c01357_si_001.csv]

SMILES	ID	ATAD2 IC50 / uM
CN1C=CC=C(N)C1=O	FL33	377
CN1C=CC2=C(NCCN2C)C1=O	8	822
CN1C=CC=C(NCC2CCNCC2)C1=O	9	543
CN1C=CC(NCC2=NC=CC=C2)=C(N)C1=O	10	55
